# Supplementary material for: Vat Photopolymerization 3D-Printing of Dynamic Thiol-Acrylate Photopolymers Using Bio-Derived Building Blocks
Source: Polymers (Basel). 2022 Dec 8;14(24):5377. doi: 10.3390/polym14245377 (PMC9784638; doi:10.3390/polym14245377)
Supplement: Supplementary file 1 [file polymers-14-05377-s001.zip]

Archive with 1 entries (1 files):
- polymers-2081482-supplementary.pdf
